# Supplementary material for: MENSAdb: a thorough structural analysis of membrane protein dimers
Source: Database (Oxford). 2021 Apr 5;2021:baab013. doi: 10.1093/database/baab013 (PMC8023553; doi:10.1093/database/baab013)
Supplement: baab013_Supp [file baab013_supp.zip]

Archive with 1 entries (1 files):
- suppl_data/MENSAdb_SI_R1-20-01-2021.docx
